# Supplementary material for: Critical Requirement of Senescence-Associated CCN3 Expression in CD44-Positive Stem Cells for Osteoarthritis Progression
Source: Int J Mol Sci. 2025 Oct 2;26(19):9630. doi: 10.3390/ijms26199630 (PMC12524674; doi:10.3390/ijms26199630)
Supplement: Supplementary file 1 [file ijms-26-09630-s001.zip]

Archive with 1 entries (1 files):
- ijms-3868687-supplementary.pdf
